# Supplementary material for: The Pan-Immune-Inflammation-Value Predicts the Survival of Patients with Human Epidermal Growth Factor Receptor 2 (HER2)—Positive Advanced Breast Cancer Treated with First-Line Taxane-Trastuzumab-Pertuzumab
Source: Cancers (Basel). 2021 Apr 19;13(8):1964. doi: 10.3390/cancers13081964 (PMC8073809; doi:10.3390/cancers13081964)
Supplement: Supplementary file 1 [file cancers-13-01964-s001.zip]

Archive with 1 entries (1 files):
- cancers-1160482-supplementary.pdf
